# Supplementary material for: Mass Spectrometry-Based Metabolomic and Lipidomic Analysis of the Effect of High Fat/High Sugar Diet and GreenshellTM Mussel Feeding on Plasma of Ovariectomized Rats
Source: Metabolites. 2021 Oct 31;11(11):754. doi: 10.3390/metabo11110754 (PMC8622240; doi:10.3390/metabo11110754)
Supplement: Supplementary file 1 [file metabolites-11-00754-s001.zip]

Archive with 3 entries (3 files):
- Figure S3.pdf
- Supp table 2_5_MS2 features.xlsx
- supplementary files.pdf
