# Supplementary material for: Mass Spectrometry-Based Metabolomic and Lipidomic Analysis of the Effect of High Fat/High Sugar Diet and GreenshellTM Mussel Feeding on Plasma of Ovariectomized Rats
Source: Metabolites. 2021 Oct 31;11(11):754. doi: 10.3390/metabo11110754 (PMC8622240; doi:10.3390/metabo11110754)
Supplement: Supplementary file 1 [file metabolites-11-00754-s001.zip › Supp table 2_5_MS2 features.xlsx]

## Sheet: table S2. Lipids-OVX rats
Lipid name	Average Mz	MS1 isotopic spectrum	MS/MS spectrum
LPC 16:1/0:0	494.325	494.32489:8309 495.32824:1967 496.3316:994	104.10711:2455 105.11211:113 133.08308:48 184.07368:5501 185.07751:345 407.33752:28 476.31412:1186 479.39417:153 494.32471:2730
LPC 20:5/0:0	542.326	542.32434:2873 543.32769:1037 544.33105:0	104.10657:895 184.07289:1569 240.23114:53 468.38669:109 524.31372:370 531.25958:251 542.32428:1155
DG 38:6	663.497	663.49585:2324 664.4992:1022 665.50256:0	337.27515:1002 361.27399:196 663.33881:1098 663.49634:6426
DG 38:5	665.512	665.51154:1304 666.51489:0 667.51825:0	285.27356:64 496.2738:99 608.40057:164 664.33734:78 665.33337:252 665.46387:219 665.51593:2339
PC 32:2	730.54	730.53912:1092 731.54247:0 732.54583:0	184.07428:2970 730.53961:1383
PC 32:1	732.557	732.55511:11793 733.55846:6613 734.56182:1830	86.09543:161 104.10641:210 184.07323:61076 184.16803:692 184.24208:63 184.30106:36 185.07668:4077 692.50116:1069 711.57532:200 729.59271:10273 730.54346:44 730.59619:4652 731.59802:1344 732.55518:21188
PC 34:4	754.54	754.5376:1536 755.54095:0 756.54431:0	184.07355:2336 751.38928:213 752.39124:265 753.39478:108 754.53961:1740
PC 34:3	756.556	756.5531:2766 757.55645:1506 758.55981:0	184.07326:4816 185.07674:332 577.44196:13 688.51831:29 751.39056:127 756.5592:1675
PC O-36:5	766.576	766.57513:2756 767.57848:2217 768.58184:0	184.07343:8385 184.15387:59 185.07643:734 368.34964:66 385.27304:153 751.62292:69 752.62531:145 753.62817:21 758.57153:541 760.58044:893 766.4632:23 766.57684:5467
PC O-36:4	768.593	768.59253:9811 769.59588:4683 770.59924:0	184.07297:5335 186.07695:149 364.26141:260 570.52411:172 573.48157:7 694.51587:1169 696.51978:1011 710.48633:45 754.59259:1289 755.59546:151 755.93768:13 757.52032:73 757.55524:1139 764.5661:269 768.59143:6964
PC 36:6	778.54	778.53943:1297 779.54278:0 780.54614:3280	184.07333:5529 719.46625:388 777.59113:321 778.53955:2368
PC 36:5	780.555	780.55402:65101 781.55737:31763 782.56073:370076	86.09605:2570 104.10679:1407 125.00001:2373 146.98083:44 166.06308:358 184.07317:378242 184.09509:387825 184.11119:47530 184.12898:17858 184.17636:5829 184.24818:223 184.29158:3005 184.31245:2543 184.34274:2416 184.36041:3430 184.39172:1191 184.42523:2045 184.47134:1492 184.55116:1238 184.58101:1483 184.61047:766 184.66063:1803 184.67627:1963 184.71321:1064 184.74307:991 184.82475:765 184.83499:8…
DG 47:10	781.557	781.55927:24537 782.56262:174320 783.56598:83974	146.98181:2132 184.07352:15158 184.0891:10090 184.95592:46 184.96941:342 185.1245:190 185.25383:158 185.38031:52 185.49281:168 185.57697:380 185.59277:460 524.28552:66 524.31256:238 525.32574:54 575.50952:991 576.50891:184 597.48895:11617 598.49164:4974 599.49054:946 647.5025:420 649.5166:130 721.48108:28517 722.48621:12229 723.4856:3067 724.48883:591 771.49908:915 772.495:367 780.55518:167100 78…
DG 47:9	783.575	783.57623:492190 784.57958:163128 785.58294:30457	86.0958:6356 87.09878:545 98.98431:582 104.10683:2636 124.99951:7321 146.98093:360 166.06155:978 183.79764:99 184.00914:616 184.02524:945 184.07379:692064 184.09665:746929 184.11198:193707 184.12975:116606 184.14693:76328 184.17613:36605 184.19168:28262 184.26939:11075 184.29207:14494 184.31319:10255 184.36052:17718 184.3773:17967 184.39282:10673 184.42511:11047 184.43993:10616 184.47206:11159 18…
PC 37:4	796.588	796.58771:20307 797.59106:10598 798.59442:3491	184.07355:44826 184.16786:469 184.93636:104 185.07649:3094 185.25395:39 185.59126:53 186.07956:511 729.47931:515 735.50281:143 792.49524:250 794.57458:43 794.60315:496 795.41486:299 796.39587:76 796.58826:41786 796.76788:421
PC 38:8	802.54	802.53845:3516 803.5418:2720 804.54516:743	184.07318:22751 185.07487:1611 619.46967:866 743.46466:1406 744.47345:695 792.54828:195 802.53772:7580
PC 38:7	804.554	804.55359:93073 805.55694:52228 806.5603:74537	86.0957:1294 124.99878:332 146.97975:674 184.07321:108082 184.93558:135 185.07686:5227 185.32574:100 186.07755:1281 478.33423:248 483.711:22 599.50336:495 621.48743:17599 622.49072:7063 623.492:1058 745.4809:43719 745.68585:86 746.48352:20456 747.4848:1237 748.48608:937 748.56769:38 782.56085:266 787.5871:93 789.5459:69 790.0517:63 792.5542:278 792.59332:1317 793.59857:1171 794.57983:778 795.5801…
DG 49:12	805.557	805.55896:36591 806.56231:36481 807.56567:14287	86.09554:790 184.07339:37036 185.07729:2180 599.50903:268 600.51105:113 613.4751:93 621.48779:14534 622.49286:5471 623.4953:1506 668.32678:78 745.48096:34752 745.65515:206 745.69507:146 746.48499:15924 747.48785:4883 748.4917:823 796.48993:6 796.52728:1392 796.5871:94 797.5274:474 801.55127:277 802.57361:124 804.55475:207360 804.98999:216 805.19739:220 805.55768:102542 805.73938:612 805.76318:113…
PC 38:5	808.589	808.58746:61263 809.59081:32631 810.59417:9804	184.07349:45727 184.16916:478 184.18156:478 184.28502:166 185.07623:3201 186.07874:623 522.36255:167 605.5545:44 621.49042:1430 737.45349:619 738.45483:737 745.48096:1939 746.48492:923 780.55365:1898 781.56122:856 792.5705:484 792.59601:645 793.57562:283 793.60217:378 796.5271:2762 797.53497:855 798.52509:363 799.52802:483 804.55438:2820 804.71478:418 804.75214:977 805.55835:668 805.71674:83 808.…
DG 49:10	809.589	809.59094:34421 810.59429:596939 811.59765:331252	146.98079:1763 184.03166:241 185.20828:519 385.27048:15 603.53473:472 604.54608:709 625.52008:8340 626.52283:2772 627.53204:1001 651.53479:101 653.54242:529 749.51111:21067 750.47919:252 750.51556:9076 751.5177:3077 787.60706:3 787.81348:412 787.82819:612 788.61047:15447 788.8186:423 788.97296:19 789.0498:235 789.32062:165 789.52673:309 789.6134:1643 790.08295:44 790.617:544 790.93085:25 791.0453…
PC O-39:4	810.654	810.65192:95847 811.65527:51720 812.65863:6681	80.97176:405 86.09545:18563 87.09948:1012 88.10219:76 98.98326:2926 104.10687:5202 124.99916:25253 126.00339:559 127.00483:263 166.06186:2960 183.56396:71 183.88179:216 183.92313:337 183.9843:540 184.01521:1037 184.07379:987868 184.0961:1102013 184.11165:390976 184.12941:186930 184.1573:155428 184.17563:174416 184.19096:54068 184.22699:7275 184.27039:13759 184.29099:23879 184.31285:16938 184.3428…
TG 48:1|TG 14:0_16:0_18:1	822.757	822.75708:1937 823.76043:1319 824.76379:0	184.0713:162 422.14175:38 523.47437:2053 524.47729:435 549.48785:3473 550.49023:1352 577.51886:1330 578.52692:586 813.74347:206 821.74829:54 822.75397:1410
PC 40:4	838.634	838.63251:3600 839.63586:1993 840.63922:0	184.07294:3477 185.07448:305 775.51349:38 828.55682:85 829.539:121 832.58307:905 838.63251:7104
TG 50:3|TG 16:0_16:1_18:2	846.757	846.75671:63749 847.76006:48144 848.76342:15511	109.10016:82 137.13136:76 155.14079:106 175.14931:279 221.0858:50 235.2074:119 237.21802:473 245.22635:1026 263.23697:3265 264.2413:515 281.05371:170 311.25961:938 313.27307:1511 314.27585:198 337.27594:264 339.28906:392 430.91431:294 499.45438:153 523.47058:208 547.47247:13666 548.47778:4839 549.48883:46695 549.65259:269 550.49298:17762 551.46692:116 561.48566:238 563.49823:19 573.48938:63488 57…
TG 54:8|TG 18:2_18:3_18:3	892.742	892.73981:2452 893.74316:1715 894.74652:852	177.38654:28 222.08627:19 295.1015:207 356.07443:95 357.07013:106 429.08957:89 430.08984:325 571.46893:517 595.47351:618 596.47827:229 597.48688:1772 598.49634:1197 833.0437:45 873.19934:76 875.71777:700 876.72607:310 890.73358:110 891.7038:1133 892.73865:1467
TG 54:7|TG 18:2_18:2_18:3	894.758	894.75916:9617 895.76251:6519 896.76587:2904	201.16246:41 226.95206:114 313.27475:109 337.27457:612 429.09079:146 573.49261:695 575.47058:95 575.50555:3088 576.50903:1332 595.47131:954 597.49023:4592 598.49146:1886 599.50464:4609 600.50476:2012 623.50714:770 877.73218:3306 878.73627:1918 887.68835:37 888.71698:214 889.66937:494 890.67749:273 891.68671:861 893.72723:441 894.75739:12219
TG 56:10|TG 18:3_18:3_20:4	916.739	916.74408:1716 917.74743:1469 918.75079:0	223.08124:256 226.95065:251 355.07153:335 357.06808:351 429.09009:440 430.09152:34 432.08847:83 595.46991:620 620.47089:79 621.48419:404 622.47412:315 846.67273:41 876.18823:4 877.16772:11 899.78284:56 909.2644:520 910.25415:35 910.65881:725 911.25488:470 911.66699:225 912.66541:588 914.67841:11 915.70105:1289 916.74371:1787
TG 60:12|TG 20:4_20:4_20:4	968.772	968.77008:3677 969.77343:3117 970.77679:1407	203.17825:215 287.23529:285 311.23972:102 337.2775:496 623.50513:1606 624.50653:710 625.51917:127 647.50439:1826 648.50922:942 649.50067:422 649.52246:422 873.70264:24 947.71509:133 947.7832:343 949.72778:2 950.73187:434 950.96228:114 951.73505:2234 951.81995:50 952.3067:13 952.74023:1081 953.24036:37 958.78925:50 961.72894:72 961.81934:2913 962.82672:1914 963.79315:143 963.8324:654 964.69342:147…
PC O-39:10	798.544	798.54303:1502 799.54638:0 800.54974:0	184.0732:23406 185.07809:2003 413.27066:818 414.27029:459 673.52124:468 674.51733:471 739.47137:1300 741.46216:291 749.50989:847 787.60571:1994 788.60907:1171 790.56989:644 792.59302:1226 794.61029:3135 795.51605:406 795.5863:506 795.61322:921 796.59119:703 796.61639:403 797.50842:2150 798.5354:5265 798.60461:1474

## Sheet: Table S3. Lipids-Sham rats
Lipid name	Average Mz	MS1 isotopic spectrum	MS/MS spectrum
DG 38:5	665.512	665.51154:1304 666.51489:0 667.51825:0	285.27356:64 496.2738:99 608.40057:164 664.33734:78 665.33337:252 665.46387:219 665.51593:2339
DG 38:6	663.497	663.49585:2324 664.4992:1022 665.50256:0	337.27515:1002 361.27399:196 663.33881:1098 663.49634:6426
DG 47:9	783.575	783.57623:492190 784.57958:163128 785.58294:30457	86.0958:6356 87.09878:545 98.98431:582 104.10683:2636 124.99951:7321 146.98093:360 166.06155:978 183.79764:99 184.00914:616 184.02524:945 184.07379:692064 184.09665:746929 184.11198:193707 184.12975:116606 184.14693:76328 184.17613:36605 184.19168:28262 184.26939:11075 184.29207:14494 184.31319:10255 184.36052:17718 184.3773:17967 184.39282:10673 184.42511:11047 184.43993:10616 184.47206:11159 18…
DG 49:10	809.589	809.59094:34421 810.59429:596939 811.59765:331252	146.98079:1763 184.03166:241 185.20828:519 385.27048:15 603.53473:472 604.54608:709 625.52008:8340 626.52283:2772 627.53204:1001 651.53479:101 653.54242:529 749.51111:21067 750.47919:252 750.51556:9076 751.5177:3077 787.60706:3 787.81348:412 787.82819:612 788.61047:15447 788.8186:423 788.97296:19 789.0498:235 789.32062:165 789.52673:309 789.6134:1643 790.08295:44 790.617:544 790.93085:25 791.0453…
DG 49:12	805.557	805.55896:36591 806.56231:36481 807.56567:14287	86.09554:790 184.07339:37036 185.07729:2180 599.50903:268 600.51105:113 613.4751:93 621.48779:14534 622.49286:5471 623.4953:1506 668.32678:78 745.48096:34752 745.65515:206 745.69507:146 746.48499:15924 747.48785:4883 748.4917:823 796.48993:6 796.52728:1392 796.5871:94 797.5274:474 801.55127:277 802.57361:124 804.55475:207360 804.98999:216 805.19739:220 805.55768:102542 805.73938:612 805.76318:113…
LPC 20:5/0:0	542.326	542.32434:2873 543.32769:1037 544.33105:0	104.10657:895 184.07289:1569 240.23114:53 468.38669:109 524.31372:370 531.25958:251 542.32428:1155
PC 32:1	732.557	732.55511:11793 733.55846:6613 734.56182:1830	86.09543:161 104.10641:210 184.07323:61076 184.16803:692 184.24208:63 184.30106:36 185.07668:4077 692.50116:1069 711.57532:200 729.59271:10273 730.54346:44 730.59619:4652 731.59802:1344 732.55518:21188
PC 32:2	730.54	730.53912:1092 731.54247:0 732.54583:0	184.07428:2970 730.53961:1383
PC 34:3	756.556	756.5531:2766 757.55645:1506 758.55981:0	184.07326:4816 185.07674:332 577.44196:13 688.51831:29 751.39056:127 756.5592:1675
PC 34:4	754.54	754.5376:1536 755.54095:0 756.54431:0	184.07355:2336 751.38928:213 752.39124:265 753.39478:108 754.53961:1740
PC 36:6	778.54	778.53943:1297 779.54278:0 780.54614:3280	184.07333:5529 719.46625:388 777.59113:321 778.53955:2368
PC 37:4	796.588	796.58771:20307 797.59106:10598 798.59442:3491	184.07355:44826 184.16786:469 184.93636:104 185.07649:3094 185.25395:39 185.59126:53 186.07956:511 729.47931:515 735.50281:143 792.49524:250 794.57458:43 794.60315:496 795.41486:299 796.39587:76 796.58826:41786 796.76788:421
PC 38:5	808.589	808.58746:61263 809.59081:32631 810.59417:9804	184.07349:45727 184.16916:478 184.18156:478 184.28502:166 185.07623:3201 186.07874:623 522.36255:167 605.5545:44 621.49042:1430 737.45349:619 738.45483:737 745.48096:1939 746.48492:923 780.55365:1898 781.56122:856 792.5705:484 792.59601:645 793.57562:283 793.60217:378 796.5271:2762 797.53497:855 798.52509:363 799.52802:483 804.55438:2820 804.71478:418 804.75214:977 805.55835:668 805.71674:83 808.…
PC 38:7	804.554	804.55359:93073 805.55694:52228 806.5603:74537	86.0957:1294 124.99878:332 146.97975:674 184.07321:108082 184.93558:135 185.07686:5227 185.32574:100 186.07755:1281 478.33423:248 483.711:22 599.50336:495 621.48743:17599 622.49072:7063 623.492:1058 745.4809:43719 745.68585:86 746.48352:20456 747.4848:1237 748.48608:937 748.56769:38 782.56085:266 787.5871:93 789.5459:69 790.0517:63 792.5542:278 792.59332:1317 793.59857:1171 794.57983:778 795.5801…
PC 38:8	802.54	802.53845:3516 803.5418:2720 804.54516:743	184.07318:22751 185.07487:1611 619.46967:866 743.46466:1406 744.47345:695 792.54828:195 802.53772:7580
PC 40:4	838.634	838.63251:3600 839.63586:1993 840.63922:0	184.07294:3477 185.07448:305 775.51349:38 828.55682:85 829.539:121 832.58307:905 838.63251:7104
PC O-36:4	768.593	768.59253:9811 769.59588:4683 770.59924:0	184.07297:5335 186.07695:149 364.26141:260 570.52411:172 573.48157:7 694.51587:1169 696.51978:1011 710.48633:45 754.59259:1289 755.59546:151 755.93768:13 757.52032:73 757.55524:1139 764.5661:269 768.59143:6964
PC O-36:5	766.576	766.57513:2756 767.57848:2217 768.58184:0	184.07343:8385 184.15387:59 185.07643:734 368.34964:66 385.27304:153 751.62292:69 752.62531:145 753.62817:21 758.57153:541 760.58044:893 766.4632:23 766.57684:5467
PC O-39:4	810.654	810.65192:95847 811.65527:51720 812.65863:6681	80.97176:405 86.09545:18563 87.09948:1012 88.10219:76 98.98326:2926 104.10687:5202 124.99916:25253 126.00339:559 127.00483:263 166.06186:2960 183.56396:71 183.88179:216 183.92313:337 183.9843:540 184.01521:1037 184.07379:987868 184.0961:1102013 184.11165:390976 184.12941:186930 184.1573:155428 184.17563:174416 184.19096:54068 184.22699:7275 184.27039:13759 184.29099:23879 184.31285:16938 184.3428…
TG 54:7|TG 18:2_18:2_18:3	894.758	894.75916:9617 895.76251:6519 896.76587:2904	201.16246:41 226.95206:114 313.27475:109 337.27457:612 429.09079:146 573.49261:695 575.47058:95 575.50555:3088 576.50903:1332 595.47131:954 597.49023:4592 598.49146:1886 599.50464:4609 600.50476:2012 623.50714:770 877.73218:3306 878.73627:1918 887.68835:37 888.71698:214 889.66937:494 890.67749:273 891.68671:861 893.72723:441 894.75739:12219
TG 54:8|TG 18:2_18:3_18:3	892.742	892.73981:2452 893.74316:1715 894.74652:852	177.38654:28 222.08627:19 295.1015:207 356.07443:95 357.07013:106 429.08957:89 430.08984:325 571.46893:517 595.47351:618 596.47827:229 597.48688:1772 598.49634:1197 833.0437:45 873.19934:76 875.71777:700 876.72607:310 890.73358:110 891.7038:1133 892.73865:1467
TG 56:10|TG 18:3_18:3_20:4	916.739	916.74408:1716 917.74743:1469 918.75079:0	223.08124:256 226.95065:251 355.07153:335 357.06808:351 429.09009:440 430.09152:34 432.08847:83 595.46991:620 620.47089:79 621.48419:404 622.47412:315 846.67273:41 876.18823:4 877.16772:11 899.78284:56 909.2644:520 910.25415:35 910.65881:725 911.25488:470 911.66699:225 912.66541:588 914.67841:11 915.70105:1289 916.74371:1787
Cer 41:1;2O|Cer 18:1;2O/23:0	618.621	618.62103:1355 619.62438:0 620.62774:0	95.08406:58 264.26898:2038 265.26746:336 282.27905:432 355.07242:149 495.26675:414 549.37488:45 551.32806:374 552.33087:185 556.43323:89 569.44751:27 577.40015:44 600.60724:409 614.41406:214 614.57196:45 615.41376:136 615.50439:81 616.56458:156 617.52161:84 618.61981:1843
PC 35:2	772.588	772.58801:6274 773.59136:3130 774.59472:1083	184.07315:25928 185.07674:1582 186.07639:442 385.27255:164 386.27802:77 390.27939:201 721.47296:545 731.50311:1519 732.50568:368 767.45105:51 768.59204:8218 769.59454:4525 770.59875:1507 772.52667:97 772.58649:12298
PC 33:2	744.557	744.55524:1866 745.55859:1194 746.56195:0	184.07387:1998 185.07594:115 544.50427:48 668.48895:311 683.46527:132 728.57068:201 735.39899:108 744.55597:1382
PC 36:4	782.571	782.57098:299848 783.57433:154604 784.57769:43476	86.09538:1468 104.10677:1004 124.99953:1252 146.98158:91 184.05034:332713 184.07292:356468 184.09326:361961 184.11142:33370 184.12907:9487 184.17639:2723 184.21582:125 184.24884:973 184.29149:1580 184.35994:1805 184.3923:619 184.42503:892 184.45558:929 184.4716:886 184.55118:562 184.57959:891 184.62708:424 184.66174:921 184.67599:1026 184.69354:668 184.74275:759 184.75554:759 184.83521:368 184.88…
PC O-40:8	816.592	816.59192:2684 817.59527:2269 818.59863:0	104.10235:494 184.07335:13685 185.07629:788 753.5921:1694 756.55237:3703 757.51678:1509 757.55969:1274 758.51642:753 758.5636:288 759.53009:412 761.59302:426 771.48907:662 782.56787:353 807.57013:800 808.58429:5850 809.5874:1935 810.60114:7479 811.60785:4109 812.61298:1559 814.56653:509 815.51489:329 815.57843:541 816.52502:356 816.58856:7679
TG 49:2|TG 15:0_17:1_17:1	834.758	834.75684:1240 835.76019:1393 836.76355:0	263.23767:161 313.27725:244 356.06833:52 362.92581:123 535.4743:209 537.48846:745 538.49646:222 549.49091:3631 550.4928:934 556.85876:270 561.48792:1065 563.48309:0 566.89124:179 573.48889:0 575.50568:6338 576.50928:2782 603.53778:876 604.53979:222 694.83502:23 702.87213:36 762.81757:44 812.71606:260 827.71277:895 828.71912:1075 832.58521:127 834.76031:1339
TG 51:3|TG 15:0_18:1_18:2	860.774	860.77356:3476 861.77691:2380 862.78027:1202	549.48969:894 550.49225:865 561.49127:1276 562.49133:544 563.50488:2073 564.50482:956 587.50464:1772 588.50879:643 589.51666:287 601.51965:1057 602.52502:213 603.53766:551 837.73303:529 838.73871:247 843.74664:607 852.67407:131 853.85822:80 856.70343:111 860.25964:62 860.77448:2901

## Sheet: Table S4. Metabolites-OVX rats
Metabolite name	Average Mz	MS1 isotopic spectrum	MS/MS spectrum
Cholic acid	834.602	834.60229:81694 835.60564:44931 836.609:15317	86.09547:2412 104.10612:134 124.99924:262 162.95427:631 184.073:190050 184.08936:190384 184.17622:477 184.28784:16 184.70143:220 184.86012:129 185.07616:11991 186.07718:1823 665.49457:151 785.45367:1226 789.48413:3192 790.48822:2770
Lysine	147.113	147.11273:1574 148.11608:0 149.11944:0	84.08063:5278 87.09142:109 90.05502:668 130.08585:1348 147.11185:113
Serine	106.05	106.04975:1783 107.0531:0 108.05646:0	60.04431:1959 63.04778:148
Threonine	120.066	120.06543:5540 121.06878:0 122.07214:0	60.05603:1352 74.05998:5909 78.06711:1473 84.04462:288 102.05487:1459 120.06524:1671
Valine	118.086	118.08626:10287 119.08961:778 120.09297:0	118.08637:25152
3-Methylcytidine	258.109	258.10846:2343 259.11181:0 260.11517:0	118.08559:0 126.06595:2246
L-Pipecolic acid	130.086	130.08638:742 131.08973:0 132.09309:709	84.08067:7802 87.09201:531 130.08595:1992
L-Histidine	154.056	154.05623:1981 155.05958:0 156.06294:0

## Sheet: Table S5. Metabolites-Sham rats
Metabolite name	Average Mz	MS1 isotopic spectrum	MS/MS spectrum
Cholic acid	834.602	834.60229:81694 835.60564:44931 836.609:15317	86.09547:2412 104.10612:134 124.99924:262 162.95427:631 184.073:190050 184.08936:190384 184.17622:477 184.28784:16 184.70143:220 184.86012:129 185.07616:11991 186.07718:1823 665.49457:151 785.45367:1226 789.48413:3192 790.48822:2770
Valine	118.086	118.08626:10287 119.08961:778 120.09297:0	118.08637:25152
3-Hydroxybutanoic acid	103.04	103.03974:2964 104.04309:0 105.04645:0
Tryptophan	205.097	205.09752:20199 206.10087:3648 207.10423:0	70.06394:179 71.05953:19 91.05426:3200 92.0584:277 98.07767:2111 115.05416:3315 116.05788:766 117.05766:2880 117.07001:2880 118.0649:14484 119.06849:1944 124.08433:1738 125.09411:5 126.08171:984 126.10124:984 127.08865:7425 130.06558:1748 132.08055:2755 137.08763:175 142.06496:1710 143.07246:3280 144.08008:4572 145.08571:459 146.05978:17529 147.06323:2598 153.09627:1253 154.10303:1952 155.08438:3…
